# Supplementary material for: The association between pain and diagnosis-specific long-term sickness absence at different levels of body mass index – a register-linked cohort study
Source: BMC Public Health. 2026 Feb 17;26:975. doi: 10.1186/s12889-026-26696-8 (PMC13014941; doi:10.1186/s12889-026-26696-8)
Supplement: Supplementary file 1 — Supplementary Material 1. [file 12889_2026_26696_MOESM1_ESM.xlsx]

## Sheet: Sheet1
Supplementary table 1. The association between pain and long-term sickness absence (LTSA) at different levels of body mass index (BMI). Gender-specific analyses among participants of the Helsinki Health Study in 2017.
	Women: age-adjusted model			Men: age-adjusted model
	LTSA days/10 pers. yrs.	N	RR (95%CI)	LTSA days/10 pers. yrs.	N	RR (95% CI)
Pain status
No pain	29	1759	1	27	629	1
Acute pain	46	750	1.6 (1.19─2.15)	40	161	1.44 (0.67─3.11)
Chronic pain	58	629	2.05 (1.49─2.81)	53	163	2 (0.93─4.28)
BMI
Healthy weight	32	1952	1	24	439	1
Overweight	42	724	1.36 (1.01─1.83)	36	376	1.57 (0.86─2.89)
Obesity	64	462	2.09 (1.47─2.98)	58	138	2.53 (1.09─5.90)
Pain status by BMI
No pain, healthy weight	25	1165	1	26	304	1
Acute pain, healthy weight	38	438	1.53 (1.05─2.24)	29	72	1.19 (0.39─3.62)
Chronic pain, healthy weight	46	349	1.87 (1.23─2.82)	7	63	0.29 (0.09─0.94)
No pain, overweight	32	371	1.32 (0.88─1.98)	13	246	0.57 (0.27─1.21)
Acute pain, overweight	48	190	1.97 (1.16─3.35)	57	63	2.19 (0.68─7.04)
Chronic pain, overweight	55	163	2.32 (1.31─4.1)	103	67	4.16 (1.33─13.04)
No pain, obesity	44	223	1.79 (1.09─2.94)	74	79	3.09 (1.05─9.04)
Acute pain, obesity	70	122	2.88 (1.51─5.49)	33	26	1.55 (0.27─9.00)
Chronic pain, obesity	96	117	4.02 (2.08─7.78)	41	33	1.73 (0.36─8.19)
Total	39	3138		34	953
RR=rate ratio, CI=confidence interval, pers.yrs.= person years
