# Supplementary material for: The association between pain and diagnosis-specific long-term sickness absence at different levels of body mass index – a register-linked cohort study
Source: BMC Public Health. 2026 Feb 17;26:975. doi: 10.1186/s12889-026-26696-8 (PMC13014941; doi:10.1186/s12889-026-26696-8)
Supplement: Supplementary file 2 — Supplementary Material 2. [file 12889_2026_26696_MOESM2_ESM.xlsx]

## Sheet: Sheet1
Supplementary table 2. The association between pain and body mass index (BMI) with diagnosis group-specific long-term sickness absence (LTSA) and the association between pain and diagnosis-specific LTSA at different levels of BMI, n=4091.
	F-diagnoses	M-diagnoses
	Unadjusted model	Unadjusted model
Pain status	RR (95% CI)	RR (95% CI)
No pain	1	1
Acute pain	1.47 (0.90─2.40)	2.88 (1.51─5.46)
Chronic pain	1.82 (1.08─3.04)	3.70 (1.88─7.27)
BMI
Healthy weight	1	1
Overweight	1.17 (0.74─1.85)	1.59 (0.86─2.92)
Obesity	2.23 (1.26─3.97)	2.23 (1.04─4.79)
Pain status by BMI
No pain, healthy weight	1	1
Acute pain, healthy weight	1.21 (0.64─2.31)	2.79 (1.2─6.49)
Chronic pain, healthy weight	1.47 (0.73─2.95)	2.56 (1.03─6.4)
No pain, overweight	0.68 (0.37─1.24)	1.38 (0.63─3.04)
Acute pain, overweight	2.02 (0.86─4.72)	3.02 (0.99─9.24)
Chronic pain, overweight	2.28 (0.94─5.52)	5.5 (1.72─17.57)
No pain, obesity	2.41 (1.09─5.30)	1.32 (0.47─3.72)
Acute pain, obesity	2.29 (0.78─6.72)	5.38 (1.31─22.09)
Chronic pain, obesity	2.97 (1.02─8.66)	6.78 (1.67─27.6)
RR=rate ratio, CI=confidence interval, F-diagnoses=ICD-10 F00-F99, M-diagnoses=ICD-10 M00-M99
