# Supplementary material for: The association between pain and diagnosis-specific long-term sickness absence at different levels of body mass index – a register-linked cohort study
Source: BMC Public Health. 2026 Feb 17;26:975. doi: 10.1186/s12889-026-26696-8 (PMC13014941; doi:10.1186/s12889-026-26696-8)
Supplement: Supplementary file 3 — Supplementary Material 3. [file 12889_2026_26696_MOESM3_ESM.xlsx]

## Sheet: Sheet1
Supplementary table 3 Associations between pain and long-term sickness absence (LTSA) at different levels of body mass index (BMI) by employment sector. Age- and gender- adjusted model (n=4062).
	Social- and healthcare			Education			Other
Pain status by BMI	LTSA days/10 pers. yrs.	n (%)	RR (95% CI)	LTSA days/10 pers. yrs	n (%)	RR (95% CI)	LTSA days/10 pers. yrs	n (%)	RR (95% CI)
No pain, healthy weight	31	672 (37)	1	19	521 (38)	1	22	266 (30)	1
No pain, overweight/obesity	38	393 (22)	1.22 (0.80─1.87)	33	267 (19)	1.73 (1.00─3.00)	28	257 (29)	1.45 (0.71─3.01)
Pain, healthy weight	50	410 (23)	1.58 (1.04─2.39)	33	342 (25)	1.78 (1.07─2.97)	21	161 (18)	0.94 (0.42─2.16)
Pain, overweight/obesity	91	326 (18)	2.98 (1.89─4.67)	42	250 (18)	2.39 (1.37─4.19)	53	197 (22)	2.51 (1.17─5.41)
		1801			1380			881
RR= rate ratio, CI= confidence interval
